# Supplementary material for: Life Expectancy and Mortality in the Aspect of Diverse Environmental Exposure to PCDD/Fs and PCBs—Ecological Case Study from the Silesia Province, Poland
Source: Toxics. 2025 Nov 20;13(11):1002. doi: 10.3390/toxics13111002 (PMC12655967; doi:10.3390/toxics13111002)
Supplement: Supplementary file 1 [file toxics-13-01002-s001.zip]

Archive with 1 entries (1 files):
- toxics-3935253-supplementary.pdf
